# Supplementary material for: Sustainable Extraction of Prospective Cosmetic Ingredients from Colombian Marine Macroalgae Using Natural Deep Eutectic Solvents
Source: Mar Drugs. 2025 May 30;23(6):239. doi: 10.3390/md23060239 (PMC12194361; doi:10.3390/md23060239)
Supplement: Supplementary file 1 [file marinedrugs-23-00239-s001.zip]

Archive with 1 entries (1 files):
- marinedrugs-3566558-supplementary.pdf
